# Supplementary material for: Occurrence of Antimicrobial Resistance in Indicator Bacteria and Campylobacter spp. Isolated from Commercial Raw-Meat-Based Food for Dogs and Cats in Belgium
Source: Antibiotics (Basel). 2026 Mar 10;15(3):282. doi: 10.3390/antibiotics15030282 (PMC13024599; doi:10.3390/antibiotics15030282)
Supplement: Supplementary file 1 [file antibiotics-15-00282-s001.zip]

Archive with 3 entries (3 files):
- Supplementary material Table S1_ AMR categories and ECOFFs_20260130.pdf
- Supplementary material Table S2_E coli CTX_20260130.pdf
- Supplementary material Table S3_enterococci_LZD_20260130.pdf
